# Supplementary material for: Short-Term Associations Between Fat-Free Mass Preservation and Glycaemic Markers During Tirzepatide Therapy: A Secondary Exploratory Analysis
Source: Nutrients. 2026 Mar 29;18(7):1092. doi: 10.3390/nu18071092 (PMC13074557; doi:10.3390/nu18071092)
Supplement: Supplementary file 1 [file nutrients-18-01092-s001.zip]

Archive with 1 entries (1 files):
- nutrients-4201723-supplementary.pdf
